# Supplementary material for: Comparisons of genome assembly tools for characterization of Mycobacterium tuberculosis genomes using hybrid sequencing technologies
Source: PeerJ. 2024 Aug 29;12:e17964. doi: 10.7717/peerj.17964 (PMC11366230; doi:10.7717/peerj.17964)
Supplement: Supplemental Information 3 [file peerj-12-17964-s003.gz]

Archive with 19 entries (18 files):
- data3/kanwara/ragout-fasta2
- data3/kanwara/ragout-fasta2/INP37446_ragout.fasta.gz
- data3/kanwara/ragout-fasta2/IP37446_ragout.fasta.gz
- data3/kanwara/ragout-fasta2/INP40579_ragout.fasta.gz
- data3/kanwara/ragout-fasta2/IP37032_ragout.fasta.gz
- data3/kanwara/ragout-fasta2/INP40868_ragout.fasta.gz
- data3/kanwara/ragout-fasta2/INP37032_ragout.fasta.gz
- data3/kanwara/ragout-fasta2/IP40868_ragout.fasta.gz
- data3/kanwara/ragout-fasta2/IP40579_ragout.fasta.gz
- data3/kanwara/ragout-fasta2/IP17688_ragout.fasta.gz
- data3/kanwara/ragout-fasta2/IP25474_ragout.fasta.gz
- data3/kanwara/ragout-fasta2/INP25474_ragout.fasta.gz
- data3/kanwara/ragout-fasta2/INP17688_ragout.fasta.gz
- data3/kanwara/ragout-fasta2/IP15966_ragout.fasta.gz
- data3/kanwara/ragout-fasta2/IP29366_ragout.fasta.gz
- data3/kanwara/ragout-fasta2/INP29366_ragout.fasta.gz
- data3/kanwara/ragout-fasta2/INP15966_ragout.fasta.gz
- data3/kanwara/ragout-fasta2/IP40543_ragout.fasta.gz
- data3/kanwara/ragout-fasta2/INP40543_ragout.fasta.gz
